# Supplementary material for: MFG-E8 promotes osteogenic transdifferentiation of smooth muscle cells and vascular calcification by regulating TGF-β1 signaling
Source: Commun Biol. 2022 Apr 19;5:364. doi: 10.1038/s42003-022-03313-z (PMC9018696; doi:10.1038/s42003-022-03313-z)
Supplement: Supplementary file 3 — Supplementary Data 1 [file 42003_2022_3313_MOESM3_ESM.xlsx]

## Sheet: Fig.1
Fig.1b				Fig.1c					Fig.1e
PBS	CaCl2			0day	1 day	3 days			0day	1 day	3 days
105.232	162.503			0.976783	1.67085	1.834			1	1.28294	1.8221
92.1282	159.897			1.02377	1.86017	2.9169			1	1.51086	3.19477
79.0033	151.559			1	1.76297	2.31292			1	0.645136	3.34053
	162.154
	156.495
	156.813

## Sheet: Fig.2
Fig.2b						Fig.2d
PBS		CaCl2				GM		OM
WT	KO	WT	KO			WT	KO	WT	KO
0	0	0.210537	0			0	0	1.00292	0.132717
0	0	0.693863	0			0	0	0.994392	0.132237
0	0	3.55595	0.003275			0	0	1.00206	0.132046
		4.30024	0.004188
		0.720776	0.001876
		0.746818	0.104873
			0
			0
			0

## Sheet: Fig.3
Fig.3b						Fig.3d						Fig.3f
Young		Aged				Young		Aged				Young		Aged
PBS	MFG-E8	PBS	MFG-E8			PBS	MFG-E8	PBS	MFG-E8			PBS	MFG-E8	PBS	MFG-E8
0	0	0.028088	0.317337			0.199588	0.137915	0.171548	0.122501			2.46449	0.66717	0.705196	18.1067
0	0	0.360835	0.769629			0.222904	0.180535	0.211797	0.215648			0	1.51388	2.84696	38.0474
0	0	0.349581	0.298321			0.156513	0.135143	0.155201	0.130192			0.136612	1.74985	0	28.1446
		0.110559	0.779219					0.182691	0.1171			0	0.818452	1.35135	41.4919
		0.216931	0.32636					0.142329	0.0892239				2.77778	2.60349	39.3212
		0.087653	0.205802					0.167729	0.120864				0	1.64468	23.4668
			0.925656					0.174289	0.181129					2.03585
			0.300103						0.136218					2.17575
			0.32859						0.107413					1.9259

## Sheet: Fig.4
Fig.4c						Fig.4d						Fig.4f
PBS		CaCl2				PBS		CaCl2				GM		OM
WT	KO	WT	KO			WT	KO	WT	KO			si-Ctrl	si-MFG-E8	si-Ctrl	si-MFG-E8
0.212307	0.227157	0.191881	0.227166			14.9059	14.0719	32.3194	14.4578			1	0.923053	1.783	0.878599
0.222485	0.268401	0.200215	0.244128			23.1504	20.1031	40.7948	14.5946			1	0.909396	2.758	1.10141
0.203777	0.25852	0.196915	0.242966			27.3885	15.0685	35.7016	14.0288			1	0.747588	2.16504	1.27942
		0.206468	0.246608					25.1012	6.59489
		0.188221	0.270105					38.2075	7.40741
		0.215733	0.269989					27.1429	8.33333
Fig.4g						Fig.4h						Fig.4i
GM		OM				GM		OM				GM		OM
si-Ctrl	si-MFG-E8	si-Ctrl	si-MFG-E8			si-Ctrl	si-MFG-E8	si-Ctrl	si-MFG-E8			si-Ctrl	si-MFG-E8	si-Ctrl	si-MFG-E8
1	1.21582	2.24264	1.29199			1.15666	1.56361	0.68684	1.85992			1.04442	1.55714	0.696336	1.51605
1	0.900223	1.871	1.19891			0.864559	0.959254	0.631113	1.02984			0.957464	1.13064	0.642671	1.11224
1	0.941237	1.81127	1.2632			1	1.2247	0.658387	1.38399			1	1.32686	0.668965	1.29854

## Sheet: Fig.5
Fig.5a						Fig.5c						Fig.5d
GM		OM				GM		OM				GM		OM
si-Ctrl	si-MFG-E8	si-Ctrl	si-MFG-E8			si-Ctrl	si-MFG-E8	si-Ctrl	si-MFG-E8			si-Ctrl	si-MFG-E8	si-Ctrl	si-MFG-E8
0.98	1.2	1.98	0.25			1	1.20074	1.56678	1.18155			1	0.914926	2.14151	1.07131
1	0.679256	2.23173	0.60782			1	0.764926	1.7526	1.07969			1	0.882716	2.31498	1.19759
1.01942	0.862591	1.58908	0.567994			1	0.905187	2.022	1.3651			1	0.890306	3.42515	1.62733
Fig.5f
PBS		CaCl2
WT	KO	WT	KO
41.9573	91.344	93.0283	77.9628
69.7195	45.4696	135.608	62.4424
45.2983	73.2153	106.477	55.9943
		92.3789	65.8709
		117.827	73.9994
		101.203	58.5437

## Sheet: Fig.6
Fig.6a						Fig.6b						Fig.6d
GM		OM				GM		OM				GM		OM
si-Ctrl	si-MFG-E8	si-Ctrl	si-MFG-E8			si-Ctrl	si-MFG-E8	si-Ctrl	si-MFG-E8			si-Ctrl	si-MFG-E8	si-Ctrl	si-MFG-E8
1	1.03	1.5	0.55			1.87	0.57	0.26	0.51			1	0.910483	2.11101	0.789408
0.840408	0.574818	2.9797	0.226545			0.348813	0.76111	0.423731	1.20224			1	0.216122	3.77736	1.26248
1.18413	0.507193	2.80059	0.187726			1.5329	2.02389	0.842502	1.17206			1	1.27488	2.31004	1.60838
												1	0.515799	2.36228	0.702422
Fig.6e						Fig.6f						Fig.6g
OM						OM						OM
si-Ctrl+PBS	si-MFG-E8+PBS	si-MFG-E8+MFG-E8				si-Ctrl+PBS	si-MFG-E8+PBS	si-MFG-E8+MFG-E8				si-Ctrl+PBS	si-MFG-E8+PBS	si-MFG-E8+MFG-E8
0.616868	0.225698	0.706644				0.510598	0.995876	0.907242				1.02229	0.127541	0.741275
1.22849	0.093402	0.775124				0.833052	2.36358	0.765352				1.15518	0.314617	0.762346
1.15464	0.077397	0.695212				1.65635	2.30425	1.28993				0.822533	0.294002	0.682782
Fig.6i						Fig.6j						Fig.6l
OM						OM						OM
PBS	MFG-E8	MFG-E8+GM6001				PBS	MFG-E8	MFG-E8+GM6001				PBS	MFG-E8	MFG-E8+GM6001
1	1.31137	0.721529				1	1.80659	0.286382				1	1.60898	0.602455
1	1.36387	0.113028				1	1.45421	0.526857				1	1.50686	1.18344
1	1.53314	0.780218				1	1.37206	0.544889				1	1.70788	0.165656
Fig.6n
OM
PBS	MFG-E8	MFG-E8+GM6001
0.17825	0.377828	0.0488401
0.177483	0.380033	0.050278
0.179112	0.38195	0.0472105

## Sheet: Fig.7
Fig.7b							Fig.7d					Fig.7f
PBS		CaCl2					OM					OM
WT	KO	WT	KO				PBS	MFG-E8	MFG-E8+b1 integrin antibody			PBS	MFG-E8	MFG-E8+b1 integrin antibody
97.6969	85.7971	114.026	70.2409				1	3.99071	1.49091			1	1.31373	0.829982
79.266	32.9166	105.451	99.3062				1	1.90168	1.05734			1	1.82526	0.885307
96.0611	62.7736	121.884	65.5805				1	2.64934	0.86119			1	1.38757	0.931202
		111.988	55.8862
		121	68.6999
		118.327	82.8042
		Fig. 7h					Fig.7j					Fig.7l
		OM					OM					OM
		PBS	MFG-E8	MFG-E8+b1 integrin antibody			PBS	MFG-E8	MFG-E8+b1 integrin antibody			PBS	MFG-E8	MFG-E8+b1 integrin antibody
		1	1.40587	0.70878			1	1.35532	0.885821			0.146616	0.371501	0.0295725
		1	1.47314	0.966938			1	1.13722	0.703336			0.147575	0.371022	0.0294766
		1	1.22124	0.889009			1	1.1595	0.3998			0.147575	0.37246	0.02986
